# Supplementary material for: Halide-Assisted Synthesis of V-WSe2
Source: Materials (Basel). 2025 Nov 28;18(23):5360. doi: 10.3390/ma18235360 (PMC12693213; doi:10.3390/ma18235360)
Supplement: Supplementary file 1 [file materials-18-05360-s001.zip]

Archive with 1 entries (1 files):
- materials-3527607-supplementary.pdf
